# Supplementary material for: NlpI-Prc Proteolytic Complex Mediates Peptidoglycan Synthesis and Degradation via Regulation of Hydrolases and Synthases in Escherichia coli
Source: Int J Mol Sci. 2023 Nov 15;24(22):16355. doi: 10.3390/ijms242216355 (PMC10671308; doi:10.3390/ijms242216355)
Supplement: Supplementary file 1 [file ijms-24-16355-s001.zip]

Archive with 1 entries (1 files):
- ijms-2693653-supplementary.pdf
